# Supplementary material for: Repeated Social Defeat Stress Induces HMGB1 Nuclear Export in Prefrontal Neurons, Leading to Social Avoidance in Mice
Source: Cells. 2023 Jul 5;12(13):1789. doi: 10.3390/cells12131789 (PMC10340449; doi:10.3390/cells12131789)
Supplement: Supplementary file 1 [file cells-12-01789-s001.zip]

Archive with 1 entries (1 files):
- cells-2493295-supplementary.pdf
